# Supplementary material for: “Noninfective Endocarditis”: A Case Report of Hereditary Coagulation Disorders in a 28-Year-Old Male
Source: Diagnostics (Basel). 2020 Jun 8;10(6):384. doi: 10.3390/diagnostics10060384 (PMC7345217; doi:10.3390/diagnostics10060384)
Supplement: Supplementary file 1 [file diagnostics-10-00384-s001.zip]

Archive with 5 entries (4 files):
- Video 1 - Ultrasound video.mov
- __MACOSX/
- __MACOSX/._Video 1 - Ultrasound video.mov
- Video 2 - Coronary angiogram.mov
- __MACOSX/._Video 2 - Coronary angiogram.mov
